# Supplementary material for: Synthesis of Carbazole–Thiazole Dyes via One-Pot Tricomponent Reaction: Exploring Photophysical Properties, Tyrosinase Inhibition, and Molecular Docking
Source: Sensors (Basel). 2024 Sep 30;24(19):6368. doi: 10.3390/s24196368 (PMC11479044; doi:10.3390/s24196368)
Supplement: Supplementary file 1 [file sensors-24-06368-s001.zip]

Archive with 1 entries (1 files):
- sensors-3162773-supplementary.pdf
